# Supplementary material for: Planarity Is Not Plain: Closed- vs Open-Shell Reactivity of a Structurally Constrained, Doubly Reduced Arylborane toward Fluorobenzenes
Source: J Am Chem Soc. 2025 May 29;147(23):20071–81. doi: 10.1021/jacs.5c05588 (PMC12164271; doi:10.1021/jacs.5c05588)
Supplement: Supplementary file 2 [file ja5c05588_si_002.txt]

72
1
B        1.459164000      0.000000000     -0.000001000
B       -1.459164000      0.000000000     -0.000001000
C        0.711218000      1.350369000     -0.000001000
C       -0.711218000      1.350369000      0.000001000
C       -1.434761000      2.544803000      0.000003000
C       -0.693597000      3.744078000      0.000005000
H       -1.202845000      4.710508000      0.000009000
C        0.693597000      3.744078000      0.000004000
H        1.202845000      4.710508000      0.000005000
C        1.434761000      2.544803000      0.000000000
C        2.968663000      2.601003000     -0.000005000
C        3.680000000      1.233246000     -0.000003000
C        2.987037000      0.000000000     -0.000001000
C        3.680000000     -1.233246000      0.000000000
C        5.078506000     -1.211986000     -0.000001000
H        5.655735000     -2.137973000      0.000000000
C        5.763298000      0.000000000     -0.000004000
H        6.855810000      0.000000000     -0.000006000
C        5.078506000      1.211986000     -0.000005000
H        5.655735000      2.137973000     -0.000008000
C        2.968663000     -2.601003000      0.000005000
C        1.434761000     -2.544803000      0.000003000
C        0.711218000     -1.350369000      0.000001000
C       -0.711218000     -1.350369000     -0.000001000
C       -1.434761000     -2.544803000      0.000000000
C       -0.693597000     -3.744078000      0.000004000
H       -1.202845000     -4.710508000      0.000005000
C        0.693597000     -3.744078000      0.000005000
H        1.202845000     -4.710508000      0.000009000
C       -2.968663000     -2.601003000     -0.000005000
C       -3.680000000     -1.233246000     -0.000003000
C       -2.987037000      0.000000000     -0.000001000
C       -3.680000000      1.233246000      0.000000000
C       -5.078506000      1.211986000     -0.000001000
H       -5.655735000      2.137973000      0.000001000
C       -5.763298000      0.000000000     -0.000004000
H       -6.855810000      0.000000000     -0.000005000
C       -5.078506000     -1.211986000     -0.000005000
H       -5.655735000     -2.137973000     -0.000008000
C       -2.968663000      2.601003000      0.000005000
C        3.415256000      3.372067000      1.264632000
H        4.507444000      3.497857000      1.289992000
H        3.110370000      2.832253000      2.174737000
H        2.966856000      4.375904000      1.296097000
C        3.415246000      3.372059000     -1.264650000
H        2.966844000      4.375894000     -1.296120000
H        3.110354000      2.832237000     -2.174750000
H        4.507433000      3.497850000     -1.290019000
C        3.415249000     -3.372056000      1.264652000
H        3.110358000     -2.832232000      2.174750000
H        4.507436000     -3.497846000      1.290018000
H        2.966848000     -4.375891000      1.296124000
C        3.415253000     -3.372070000     -1.264630000
H        2.966852000     -4.375906000     -1.296092000
H        4.507441000     -3.497861000     -1.289992000
H        3.110365000     -2.832258000     -2.174737000
C       -3.415256000     -3.372068000      1.264631000
H       -3.110370000     -2.832254000      2.174737000
H       -2.966856000     -4.375904000      1.296096000
H       -4.507444000     -3.497858000      1.289991000
C       -3.415246000     -3.372058000     -1.264651000
H       -4.507433000     -3.497849000     -1.290019000
H       -2.966844000     -4.375893000     -1.296120000
H       -3.110354000     -2.832236000     -2.174750000
C       -3.415249000      3.372056000      1.264651000
H       -3.110359000      2.832233000      2.174750000
H       -4.507437000      3.497846000      1.290017000
H       -2.966848000      4.375892000      1.296123000
C       -3.415253000      3.372070000     -1.264631000
H       -2.966852000      4.375906000     -1.296093000
H       -4.507440000      3.497861000     -1.289993000
H       -3.110365000      2.832257000     -2.174737000
72
[1]•-
B        1.458128000      0.000000000      0.000000000
B       -1.458128000      0.000000000      0.000000000
C        0.716112000      1.334749000      0.000000000
C       -0.716112000      1.334749000      0.000000000
C       -1.437477000      2.550384000      0.000001000
C       -0.703281000      3.736522000      0.000001000
H       -1.210641000      4.705608000      0.000001000
C        0.703281000      3.736522000      0.000001000
H        1.210641000      4.705608000      0.000001000
C        1.437477000      2.550384000      0.000000000
C        2.979439000      2.602732000     -0.000001000
C        3.695315000      1.230955000     -0.000001000
C        2.998149000      0.000000000      0.000000000
C        3.695315000     -1.230955000      0.000000000
C        5.094806000     -1.209478000      0.000000000
H        5.669238000     -2.139189000      0.000000000
C        5.786788000      0.000000000     -0.000001000
H        6.880179000      0.000000000     -0.000001000
C        5.094806000      1.209478000     -0.000001000
H        5.669238000      2.139189000     -0.000001000
C        2.979439000     -2.602732000      0.000001000
C        1.437477000     -2.550384000      0.000001000
C        0.716112000     -1.334749000      0.000000000
C       -0.716112000     -1.334749000      0.000000000
C       -1.437477000     -2.550384000      0.000000000
C       -0.703281000     -3.736522000      0.000001000
H       -1.210641000     -4.705608000      0.000001000
C        0.703281000     -3.736522000      0.000001000
H        1.210641000     -4.705608000      0.000001000
C       -2.979439000     -2.602732000     -0.000001000
C       -3.695315000     -1.230955000      0.000000000
C       -2.998149000      0.000000000      0.000000000
C       -3.695315000      1.230955000      0.000000000
C       -5.094806000      1.209478000      0.000000000
H       -5.669238000      2.139189000      0.000000000
C       -5.786788000      0.000000000      0.000000000
H       -6.880179000      0.000000000      0.000000000
C       -5.094806000     -1.209478000      0.000000000
H       -5.669238000     -2.139189000     -0.000001000
C       -2.979439000      2.602732000      0.000001000
C        3.429135000      3.373145000      1.262299000
H        4.522378000      3.494755000      1.294675000
H        3.118876000      2.836987000      2.172819000
H        2.984213000      4.379093000      1.293530000
C        3.429133000      3.373142000     -1.262303000
H        2.984211000      4.379091000     -1.293535000
H        3.118872000      2.836983000     -2.172821000
H        4.522376000      3.494753000     -1.294681000
C        3.429134000     -3.373142000      1.262303000
H        3.118874000     -2.836983000      2.172821000
H        4.522377000     -3.494752000      1.294680000
H        2.984212000     -4.379091000      1.293535000
C        3.429134000     -3.373145000     -1.262299000
H        2.984212000     -4.379094000     -1.293530000
H        4.522377000     -3.494755000     -1.294676000
H        3.118874000     -2.836987000     -2.172819000
C       -3.429135000     -3.373145000      1.262299000
H       -3.118876000     -2.836987000      2.172819000
H       -2.984213000     -4.379094000      1.293530000
H       -4.522378000     -3.494755000      1.294674000
C       -3.429133000     -3.373142000     -1.262303000
H       -4.522376000     -3.494752000     -1.294681000
H       -2.984211000     -4.379091000     -1.293535000
H       -3.118872000     -2.836983000     -2.172821000
C       -3.429134000      3.373142000      1.262302000
H       -3.118874000      2.836983000      2.172821000
H       -4.522377000      3.494752000      1.294680000
H       -2.984212000      4.379091000      1.293535000
C       -3.429134000      3.373145000     -1.262299000
H       -2.984212000      4.379093000     -1.293530000
H       -4.522377000      3.494755000     -1.294676000
H       -3.118874000      2.836987000     -2.172819000
72
[1]2-
B        1.455831000      0.000000000      0.000000000
B       -1.455831000      0.000000000      0.000000000
C        0.721596000      1.312176000      0.000000000
C       -0.721596000      1.312176000      0.000000000
C       -1.432160000      2.542912000      0.000000000
C       -0.709692000      3.714506000      0.000001000
H       -1.211010000      4.677440000      0.000002000
C        0.709692000      3.714506000      0.000000000
H        1.211010000      4.677440000      0.000000000
C        1.432160000      2.542912000      0.000000000
C        2.976535000      2.591601000     -0.000001000
C        3.696328000      1.222250000      0.000000000
C        2.994246000      0.000000000      0.000000000
C        3.696328000     -1.222250000      0.000001000
C        5.087561000     -1.201801000      0.000001000
H        5.655451000     -2.125692000      0.000002000
C        5.782986000      0.000000000      0.000000000
H        6.867409000      0.000000000      0.000000000
C        5.087561000      1.201801000     -0.000001000
H        5.655451000      2.125692000     -0.000001000
C        2.976535000     -2.591601000      0.000001000
C        1.432160000     -2.542912000      0.000000000
C        0.721596000     -1.312176000      0.000000000
C       -0.721596000     -1.312176000      0.000000000
C       -1.432160000     -2.542912000      0.000000000
C       -0.709692000     -3.714506000      0.000000000
H       -1.211010000     -4.677440000      0.000000000
C        0.709692000     -3.714506000      0.000001000
H        1.211010000     -4.677440000      0.000002000
C       -2.976535000     -2.591601000     -0.000001000
C       -3.696328000     -1.222250000      0.000000000
C       -2.994246000      0.000000000      0.000000000
C       -3.696328000      1.222250000      0.000001000
C       -5.087561000      1.201801000      0.000001000
H       -5.655451000      2.125692000      0.000002000
C       -5.782986000      0.000000000      0.000000000
H       -6.867409000      0.000000000      0.000000000
C       -5.087561000     -1.201801000     -0.000001000
H       -5.655451000     -2.125692000     -0.000001000
C       -2.976535000      2.591601000      0.000001000
C        3.428860000      3.362947000      1.256612000
H        4.514631000      3.476346000      1.290544000
H        3.114535000      2.834414000      2.159522000
H        2.988479000      4.361862000      1.280659000
C        3.428858000      3.362943000     -1.256617000
H        2.988478000      4.361859000     -1.280665000
H        3.114531000      2.834409000     -2.159525000
H        4.514629000      3.476341000     -1.290553000
C        3.428858000     -3.362944000      1.256616000
H        3.114532000     -2.834411000      2.159525000
H        4.514630000     -3.476342000      1.290551000
H        2.988478000     -4.361860000      1.280664000
C        3.428860000     -3.362945000     -1.256613000
H        2.988479000     -4.361861000     -1.280660000
H        4.514631000     -3.476344000     -1.290546000
H        3.114534000     -2.834412000     -2.159522000
C       -3.428860000     -3.362947000      1.256612000
H       -3.114536000     -2.834414000      2.159522000
H       -2.988479000     -4.361862000      1.280659000
H       -4.514631000     -3.476346000      1.290544000
C       -3.428858000     -3.362943000     -1.256617000
H       -4.514629000     -3.476341000     -1.290553000
H       -2.988478000     -4.361859000     -1.280665000
H       -3.114530000     -2.834409000     -2.159525000
C       -3.428858000      3.362944000      1.256616000
H       -3.114532000      2.834411000      2.159525000
H       -4.514630000      3.476342000      1.290551000
H       -2.988478000      4.361860000      1.280664000
C       -3.428860000      3.362945000     -1.256613000
H       -2.988479000      4.361861000     -1.280660000
H       -4.514631000      3.476344000     -1.290546000
H       -3.114534000      2.834412000     -2.159522000
12
C6F6
C        0.000000000      0.696227000     -1.205815000
C        0.000000000     -0.696227000     -1.205815000
C        0.000000000     -1.393028000      0.000000000
C        0.000000000     -0.696227000      1.205815000
C        0.000000000      0.696227000      1.205815000
C        0.000000000      1.393028000      0.000000000
F        0.000000000      2.714669000      0.000000000
F        0.000000000      1.356055000      2.350959000
F        0.000000000     -1.356055000      2.350959000
F        0.000000000     -2.714669000      0.000000000
F        0.000000000     -1.356055000     -2.350959000
F        0.000000000      1.356055000     -2.350959000
12
[C6F6]•-
C       -0.031121000      1.391413000      0.000000000
C       -0.057612000      0.671071000      1.207544000
C       -0.057612000     -0.702689000      1.203401000
C       -0.057612000     -0.702689000     -1.203401000
C       -0.057612000      0.671071000     -1.207544000
F       -0.171624000      1.354937000     -2.363640000
F       -0.250637000     -1.356076000     -2.383170000
F       -0.250637000     -1.356076000      2.383170000
F       -0.171624000      1.354937000      2.363640000
F        0.284574000      2.710852000      0.000000000
C       -0.039091000     -1.456961000      0.000000000
F        0.760387000     -2.622718000      0.000000000
12
C6F5H
C        0.000000000      1.193525000     -0.967310000
C        0.000000000      1.208068000      0.425134000
C        0.000000000      0.000000000      1.118203000
C        0.000000000     -1.208068000      0.425134000
C        0.000000000     -1.193525000     -0.967310000
C        0.000000000      0.000000000     -1.674669000
F        0.000000000     -2.353487000     -1.611413000
F        0.000000000     -2.352755000      1.091839000
F        0.000000000      0.000000000      2.440279000
F        0.000000000      2.352755000      1.091839000
F        0.000000000      2.353487000     -1.611413000
H        0.000000000      0.000000000     -2.765273000
12
[C6F5H]•-
C        1.191269000     -0.937551000      0.055849000
C        1.199462000      0.429092000     -0.100711000
C       -0.000259000      1.194305000     -0.177705000
C       -1.199491000      0.428602000     -0.101120000
C       -1.190728000     -0.937937000      0.055534000
C        0.000438000     -1.670295000      0.191945000
F       -2.361909000     -1.608574000      0.034240000
F       -2.389749000      1.054670000     -0.321442000
F       -0.000959000      2.406148000      0.580346000
F        2.389433000      1.055386000     -0.322369000
F        2.362688000     -1.607465000      0.035062000
H        0.000316000     -2.738781000      0.404711000
12
1,2,3,4-C6F4H2
C        0.000000000     -0.695720000      0.687179000
C        0.000000000      0.695720000      0.687179000
C        0.000000000      1.383722000     -0.525357000
C        0.000000000      0.697194000     -1.729799000
C        0.000000000     -0.697194000     -1.729799000
C        0.000000000     -1.383722000     -0.525357000
F        0.000000000     -1.353394000      1.837238000
F        0.000000000      1.353394000      1.837238000
F        0.000000000      2.713412000     -0.496064000
F        0.000000000     -2.713412000     -0.496064000
H        0.000000000      1.262634000     -2.662703000
H        0.000000000     -1.262634000     -2.662703000
12
[1,2,3,4-C6F4H2]•-
C       -0.706663000      0.671474000      0.091645000
C        0.713303000      0.772796000      0.202448000
C        1.384464000     -0.482415000      0.109223000
C        0.754546000     -1.692756000     -0.036538000
C       -0.656700000     -1.747511000     -0.173124000
C       -1.351877000     -0.537734000     -0.067200000
F       -1.461167000      1.784445000      0.334230000
F        1.314867000      1.833443000     -0.551506000
F        2.741228000     -0.464145000      0.251539000
F       -2.703997000     -0.555365000     -0.076863000
H        1.351733000     -2.609077000     -0.019317000
H       -1.192550000     -2.679448000     -0.356015000
12
1,2,4,5-C6F4H2
C        0.000000000      1.195226000      0.696744000
C        0.000000000      1.195226000     -0.696744000
C        0.000000000      0.000000000     -1.401799000
C        0.000000000     -1.195226000     -0.696744000
C        0.000000000     -1.195226000      0.696744000
C        0.000000000      0.000000000      1.401799000
F        0.000000000     -2.355756000      1.345657000
F        0.000000000     -2.355756000     -1.345657000
F        0.000000000      2.355756000      1.345657000
F        0.000000000      2.355756000     -1.345657000
H        0.000000000      0.000000000     -2.492880000
H        0.000000000      0.000000000      2.492880000
12
[1,2,4,5-C6F4H2]•-
C       -1.201706000     -0.684361000      0.039632000
C       -1.201762000      0.684337000      0.039548000
C        0.000031000      1.452553000      0.062788000
C        1.201718000      0.684394000      0.039596000
C        1.201753000     -0.684360000      0.039566000
C       -0.000009000     -1.452587000      0.062843000
F        2.383320000     -1.346140000     -0.069687000
F        2.383274000      1.346158000     -0.069472000
F       -2.383276000     -1.346248000     -0.069518000
F       -2.383301000      1.346248000     -0.069653000
H       -0.000147000      2.492933000      0.400526000
H       -0.000166000     -2.492951000      0.400621000
12
1,2,3,5-C6F4H2
C        0.000000000     -1.198121000     -0.383637000
C        0.000000000      0.000000000     -1.094118000
C        0.000000000      1.198121000     -0.383637000
C        0.000000000      1.219193000      1.004021000
C        0.000000000      0.000000000      1.669945000
C        0.000000000     -1.219193000      1.004021000
F        0.000000000     -2.335523000     -1.067250000
F        0.000000000      0.000000000     -2.421716000
F        0.000000000      2.335523000     -1.067250000
F        0.000000000      0.000000000      3.001682000
H        0.000000000      2.165382000      1.545620000
H        0.000000000     -2.165382000      1.545620000
12
[1,2,3,5-C6F4H2]•-
C       -0.396983000      1.185687000     -0.138426000
C       -1.186721000     -0.000193000     -0.205448000
C       -0.396522000     -1.185645000     -0.138448000
C        0.978085000     -1.218795000     -0.021004000
C        1.663211000      0.000152000      0.062737000
C        0.977691000      1.219024000     -0.021057000
F       -1.048667000      2.375532000     -0.298834000
F       -2.345093000     -0.000297000      0.680173000
F       -1.048028000     -2.375720000     -0.298898000
F        3.011741000      0.000301000      0.233299000
H        1.519143000     -2.168194000     -0.035733000
H        1.518717000      2.168465000     -0.036045000
12
1,3,5-C6F3H3
C        0.000000000      1.368666000      0.000000000
C        1.220828000      0.704845000      0.000000000
C        1.185299000     -0.684333000      0.000000000
C        0.000000000     -1.409691000      0.000000000
C       -1.185299000     -0.684333000      0.000000000
C       -1.220828000      0.704845000      0.000000000
F        0.000000000      2.700523000      0.000000000
F       -2.338722000     -1.350262000      0.000000000
F        2.338722000     -1.350262000      0.000000000
H        2.165098000      1.250020000      0.000000000
H        0.000000000     -2.500040000      0.000000000
H       -2.165098000      1.250020000      0.000000000
12
[1,3,5-C6F3H3]•-
C        1.187004000     -0.670430000      0.001066000
C       -0.000838000     -1.425087000     -0.098257000
C       -1.187790000     -0.669039000      0.001075000
C       -1.234222000      0.690790000      0.170302000
C        0.000835000      1.429239000      0.318355000
C        1.235014000      0.689342000      0.170285000
F        2.353357000     -1.361957000     -0.049367000
F        0.001605000      2.705367000     -0.306823000
F       -2.354953000     -1.359202000     -0.049386000
H       -0.001467000     -2.501520000     -0.261651000
H       -2.203777000      1.188658000      0.267467000
H        2.205147000      1.186090000      0.267412000
13
TS1
C        0.001206000      1.418062000     -0.112219000
C       -1.216480000      0.688670000     -0.122482000
C       -1.216479000     -0.688671000     -0.122475000
C        1.219159000     -0.688413000     -0.119304000
C        1.219157000      0.688421000     -0.119307000
F        2.370732000      1.359440000     -0.267675000
F        2.370734000     -1.359433000     -0.267673000
F       -2.368284000     -1.359540000     -0.271354000
F       -2.368287000      1.359534000     -0.271372000
F        0.000270000      2.667107000      0.446533000
C        0.001209000     -1.418057000     -0.112218000
F        0.000282000     -2.667109000      0.446515000
Li      -0.031885000     -0.000021000      1.971092000
11
C6F5•
C        0.000000000      1.213744000      0.388984000
C        0.000000000      0.000000000     -1.643900000
C        0.000000000     -1.217682000     -1.008230000
C        0.000000000     -1.213744000      0.388984000
C        0.000000000      0.000000000      1.076991000
F        0.000000000      0.000000000      2.398347000
F        0.000000000     -2.351532000      1.063134000
F        0.000000000     -2.368782000     -1.660508000
F        0.000000000      2.351532000      1.063134000
C        0.000000000      1.217682000     -1.008230000
F        0.000000000      2.368782000     -1.660508000
13
THF
C        1.156910000      0.429948000     -0.132990000
C        0.728379000     -0.988702000      0.230326000
C       -0.728380000     -0.988702000     -0.230326000
C       -1.156909000      0.429948000      0.132991000
O        0.000000000      1.238921000     -0.000001000
H        1.528557000      0.474305000     -1.174984000
H        1.952846000      0.820507000      0.521893000
H        0.784406000     -1.140438000      1.320447000
H        1.346532000     -1.757533000     -0.254246000
H       -1.346533000     -1.757533000      0.254245000
H       -0.784407000     -1.140437000     -1.320447000
H       -1.528555000      0.474306000      1.174985000
H       -1.952846000      0.820509000     -0.521891000
24
TS2
C       -3.202797000     -0.759355000      1.117871000
C       -4.355694000     -0.322920000      0.223053000
C       -3.632874000      0.583767000     -0.773554000
C       -2.565846000      1.232809000      0.107359000
O       -2.334406000      0.361235000      1.189288000
H       -2.671676000     -1.626860000      0.684352000
H       -3.515780000     -1.026198000      2.138871000
H       -5.093713000      0.252234000      0.804856000
H       -4.873284000     -1.168979000     -0.250219000
H       -4.287143000      1.322619000     -1.256268000
H       -3.159222000     -0.021255000     -1.561655000
H       -2.870256000      2.225352000      0.485993000
H       -1.606735000      1.392583000     -0.450368000
C        1.381746000     -1.362227000     -0.227557000
C        0.254422000      0.658849000     -0.753520000
C        1.306512000      1.435146000     -0.335145000
C        2.451729000      0.786543000      0.132418000
C        2.478178000     -0.606527000      0.188737000
F        3.561518000     -1.220738000      0.634800000
F        3.505166000      1.479726000      0.535627000
F        1.267181000      2.759666000     -0.364786000
F        1.434024000     -2.683876000     -0.168208000
C        0.239266000     -0.712899000     -0.696531000
F       -0.809532000     -1.427944000     -1.082838000
12
[THF]•
C        1.122820000      0.408798000      0.171850000
C       -0.124119000      1.195586000     -0.217407000
C       -1.248152000      0.208741000      0.141933000
C       -0.544174000     -1.112677000      0.039237000
O        0.799262000     -0.949853000     -0.112236000
H        1.345702000      0.515982000      1.249401000
H        2.023076000      0.674842000     -0.398834000
H       -0.120540000      1.392827000     -1.300650000
H       -0.195965000      2.157769000      0.307648000
H       -2.117953000      0.283611000     -0.529955000
H       -1.621565000      0.395579000      1.166760000
H       -0.945100000     -2.024474000     -0.410167000
84
[3]-
B        1.348769000      0.117320000      0.189775000
B       -1.583423000      0.071106000     -0.236309000
C        0.613417000     -1.210427000     -0.306744000
C       -0.806832000     -1.255431000     -0.331823000
C       -1.508500000     -2.463092000     -0.499325000
C       -0.749515000     -3.627900000     -0.672704000
H       -1.231292000     -4.603548000     -0.778099000
C        0.641312000     -3.569257000     -0.744669000
H        1.176372000     -4.506293000     -0.926239000
C        1.351478000     -2.369165000     -0.586233000
C        2.883101000     -2.374694000     -0.760778000
C        3.519651000     -3.270479000      0.322394000
H        3.348717000     -2.821853000      1.309992000
H        3.084202000     -4.282646000      0.309583000
H        4.604544000     -3.378053000      0.163540000
C        3.178712000     -2.980432000     -2.154937000
H        2.735932000     -2.360413000     -2.950609000
H        4.259108000     -3.056616000     -2.346379000
H        2.764800000     -3.995570000     -2.248199000
C        0.545301000      1.469980000     -0.106754000
C       -0.875371000      1.439071000     -0.174137000
C       -1.640011000      2.618053000     -0.216787000
C       -0.946119000      3.836223000     -0.222716000
H       -1.481948000      4.789002000     -0.235929000
C        0.446000000      3.865815000     -0.227952000
H        0.927246000      4.847335000     -0.254590000
C        1.221473000      2.695074000     -0.186993000
C        2.761262000      2.800757000     -0.211306000
C        3.235386000      3.391430000      1.134664000
H        2.767775000      4.371690000      1.321955000
H        2.971902000      2.726356000      1.970490000
H        4.328308000      3.530842000      1.144168000
C        3.155500000      3.778603000     -1.343054000
H        2.839804000      3.388237000     -2.323334000
H        2.690892000      4.765188000     -1.205760000
H        4.240261000      3.949382000     -1.378911000
C        2.841714000      0.202194000     -0.373436000
C        3.545509000     -0.976717000     -0.703130000
C        4.914513000     -0.897060000     -0.996475000
H        5.489067000     -1.798839000     -1.223571000
C        5.576162000      0.326778000     -0.992869000
H        6.648534000      0.372164000     -1.202691000
C        4.864035000      1.495660000     -0.742247000
H        5.401992000      2.446327000     -0.767046000
C        3.492258000      1.454199000     -0.453092000
C       -3.042137000     -2.559904000     -0.448432000
C       -3.410695000     -3.405032000      0.793441000
H       -3.069323000     -2.906403000      1.714269000
H       -4.497626000     -3.559430000      0.870519000
H       -2.935872000     -4.396503000      0.749157000
C       -3.532393000     -3.277203000     -1.726955000
H       -3.279377000     -2.687693000     -2.621967000
H       -3.066979000     -4.267809000     -1.830814000
H       -4.621670000     -3.428711000     -1.715151000
C       -3.125050000      0.032856000     -0.285159000
C       -3.787487000     -1.214010000     -0.347524000
C       -5.187218000     -1.230714000     -0.323344000
H       -5.737621000     -2.173487000     -0.356675000
C       -5.906968000     -0.041297000     -0.260354000
H       -6.999763000     -0.070865000     -0.243109000
C       -5.250839000      1.185456000     -0.228493000
H       -5.849732000      2.098168000     -0.193476000
C       -3.851954000      1.243538000     -0.240961000
C       -3.177859000      2.629615000     -0.220746000
C       -3.654577000      3.401933000     -1.472567000
H       -3.329734000      2.887912000     -2.390577000
H       -4.750884000      3.489153000     -1.500057000
H       -3.242876000      4.421568000     -1.490824000
C       -3.643313000      3.370869000      1.054291000
H       -3.316176000      2.830161000      1.956180000
H       -3.223466000      4.386519000      1.097275000
H       -4.738766000      3.465565000      1.091193000
C        1.453169000      0.008565000      1.872286000
H        2.135025000      0.806246000      2.221273000
O        2.067436000     -1.227446000      2.307788000
C        0.134638000      0.098737000      2.667335000
H       -0.038909000      1.108184000      3.068983000
H       -0.731798000     -0.142900000      2.030642000
C        0.270445000     -0.976421000      3.746288000
H       -0.692934000     -1.384629000      4.087691000
H        0.815697000     -0.593678000      4.624964000
C        1.130336000     -1.995289000      3.010113000
H        1.666187000     -2.692968000      3.674759000
H        0.502960000     -2.598947000      2.319041000
84
[3]2-
B        1.347000000      0.117298000      0.211824000
B       -1.602826000      0.071479000     -0.197506000
C        0.608874000     -1.213020000     -0.309006000
C       -0.820038000     -1.251025000     -0.320996000
C       -1.511259000     -2.469055000     -0.500082000
C       -0.747946000     -3.628784000     -0.699759000
H       -1.231012000     -4.605452000     -0.806158000
C        0.642808000     -3.573739000     -0.792181000
H        1.180953000     -4.506137000     -0.990553000
C        1.343249000     -2.360867000     -0.620981000
C        2.875160000     -2.356175000     -0.810521000
C        3.527470000     -3.273573000      0.244753000
H        3.369418000     -2.840642000      1.241849000
H        3.088330000     -4.284014000      0.221385000
H        4.610722000     -3.382032000      0.071048000
C        3.161437000     -2.928752000     -2.221085000
H        2.708281000     -2.291186000     -2.997028000
H        4.240438000     -2.997788000     -2.426875000
H        2.746528000     -3.941469000     -2.334299000
C        0.538109000      1.483332000     -0.071870000
C       -0.891833000      1.438794000     -0.139968000
C       -1.648675000      2.629353000     -0.188830000
C       -0.953606000      3.847661000     -0.193142000
H       -1.495164000      4.799195000     -0.205025000
C        0.439639000      3.889847000     -0.202652000
H        0.920632000      4.871946000     -0.224818000
C        1.209528000      2.706278000     -0.165377000
C        2.751800000      2.811960000     -0.196551000
C        3.233349000      3.394261000      1.150384000
H        2.763532000      4.371701000      1.347590000
H        2.971503000      2.722044000      1.981127000
H        4.326691000      3.535726000      1.159559000
C        3.144451000      3.796216000     -1.323990000
H        2.822261000      3.411694000     -2.304643000
H        2.680037000      4.781847000     -1.180047000
H        4.229637000      3.966594000     -1.366483000
C        2.834890000      0.213672000     -0.373789000
C        3.538735000     -0.959155000     -0.728665000
C        4.906671000     -0.874666000     -1.028632000
H        5.479297000     -1.773688000     -1.272823000
C        5.569546000      0.348698000     -1.012926000
H        6.641057000      0.397124000     -1.228228000
C        4.856631000      1.514099000     -0.746039000
H        5.393496000      2.465963000     -0.764556000
C        3.486279000      1.468925000     -0.449037000
C       -3.051499000     -2.571308000     -0.408294000
C       -3.379677000     -3.338121000      0.894174000
H       -3.015676000     -2.777910000      1.770189000
H       -4.464863000     -3.489027000      1.014149000
H       -2.897613000     -4.329053000      0.905116000
C       -3.573256000     -3.381388000     -1.616290000
H       -3.343637000     -2.860060000     -2.559035000
H       -3.114770000     -4.380482000     -1.663420000
H       -4.662316000     -3.530971000     -1.569299000
C       -3.120025000      0.034017000     -0.275784000
C       -3.806324000     -1.217313000     -0.362272000
C       -5.201226000     -1.228716000     -0.375513000
H       -5.748429000     -2.175308000     -0.419214000
C       -5.939547000     -0.040185000     -0.329070000
H       -7.032699000     -0.069644000     -0.337954000
C       -5.266459000      1.186296000     -0.280039000
H       -5.862288000      2.104076000     -0.259179000
C       -3.873049000      1.248285000     -0.255805000
C       -3.195222000      2.641543000     -0.214790000
C       -3.651948000      3.428217000     -1.465260000
H       -3.309365000      2.922967000     -2.382094000
H       -4.748855000      3.511846000     -1.515131000
H       -3.243504000      4.450832000     -1.471266000
C       -3.679990000      3.377909000      1.055323000
H       -3.364747000      2.832128000      1.958789000
H       -3.262027000      4.395196000      1.113732000
H       -4.777373000      3.469409000      1.080432000
C        1.501469000     -0.018799000      1.883531000
H        2.191758000      0.770786000      2.245270000
O        2.126585000     -1.264493000      2.293143000
C        0.198178000      0.054527000      2.713561000
H        0.047818000      1.050151000      3.158394000
H       -0.677128000     -0.148483000      2.078044000
C        0.343142000     -1.057788000      3.753224000
H       -0.618258000     -1.475644000      4.089754000
H        0.900069000     -0.711424000      4.640669000
C        1.190922000     -2.052497000      2.970703000
H        1.726844000     -2.780209000      3.603818000
H        0.552341000     -2.622316000      2.261746000
